# Supplementary material for: Multidose Hyaluronidase Administration as an Optimal Procedure to Degrade Resilient Hyaluronic Acid Soft Tissue Fillers
Source: Molecules. 2023 Jan 19;28(3):1003. doi: 10.3390/molecules28031003 (PMC9919540; doi:10.3390/molecules28031003)
Supplement: Supplementary file 1 [file molecules-28-01003-s001.zip]

Archive with 1 entries (1 files):
- molecules-2101345-supplementary.pdf
